# Supplementary material for: Materials and Techniques for Splinting Scan Bodies: A Scoping Review
Source: Materials (Basel). 2026 Feb 9;19(4):664. doi: 10.3390/ma19040664 (PMC12942197; doi:10.3390/ma19040664)
Supplement: Supplementary file 1 [file materials-19-00664-s001.zip]

Archive with 1 entries (1 files):
- materials-4093044-supplementary.pdf
